# Supplementary material for: Nanograss-Assembled NiCo2S4 as an Efficient Platinum-Free Counter Electrode for Dye-Sensitized Solar Cell
Source: Nanomaterials (Basel). 2023 Nov 2;13(21):2896. doi: 10.3390/nano13212896 (PMC10650019; doi:10.3390/nano13212896)
Supplement: Supplementary file 1 [file nanomaterials-13-02896-s001.zip]

Archive with 1 entries (1 files):
- nanomaterials-2670147-supplementary.pdf
